# Supplementary material for: A Robust DNA Isolation Protocol from Filtered Commercial Olive Oil for PCR-Based Fingerprinting
Source: Foods. 2019 Oct 9;8(10):462. doi: 10.3390/foods8100462 (PMC6836273; doi:10.3390/foods8100462)
Supplement: Supplementary file 1 [file foods-08-00462-s001.zip]

Archive with 4 entries (4 files):
- FigureS1.tif
- FigureS2.tif
- FigureS3.tif
- TableS1.docx
